# Supplementary material for: Comorbidity Burden Is Associated with Claims-Based Muscle Wasting and Atrophy Suggestive of Possible Sarcopenia in Korean Adults: A Propensity Score-Matched Analysis Using the National Health Insurance Service Database
Source: Healthcare (Basel). 2026 Jul 10;14(14):2072. doi: 10.3390/healthcare14142072 (PMC13410032; doi:10.3390/healthcare14142072)
Supplement: Supplementary file 1 [file healthcare-14-02072-s001.zip]

Archive with 1 entries (1 files):
- healthcare-4347246-supplementary.pdf
